# Supplementary material for: Gender and racial/ethnic differences in the associations of urinary phthalate metabolites with markers of diabetes risk: national health and nutrition examination survey 2001–2008
Source: Environ Health. 2014 Feb 5;13:6. doi: 10.1186/1476-069X-13-6 (PMC3922428; doi:10.1186/1476-069X-13-6)
Supplement: Additional file 1 — Association of urinary phthalate metabolites with markers of diabetes risk by gender, NHANES 2001–2008. [file 1476-069X-13-6-S1.xlsx]

## Sheet: Sheet1
Additional file 1. Association of urinary phthalate metabolites with diabetes biomarkers by gender, NHANES 2001-2008
Phthalate metabolites*	Fasting glucose		Fasting insulin		HOMA-IR
	Male (n=1620)	Female (n=1463)	Male (n=1620)	Female (n=1463)	Male (n=1620)	Female (n=1463)
	Median change (95% CI)**
MEP
Q1	Ref.	Ref.	Ref.	Ref.	Ref.	Ref.
Q2	0.58 (-1.13, 2.29)	2.12 (0.53, 3.70)	-0.37 (-1.31, 0.56)	0.43 (-0.64, 1.50)	-0.03 (-0.24, 0.19)	0.13 (-0.12, 0.38)
Q3	0.80 (-0.86, 2.46)	0.52 (-1.08, 2.11)	0.27 (-0.57, 1.11)	0.23 (-0.86, 1.33)	0.12 (-0.10, 0.34)	0.04 (-0.22, 0.30)
Q4	1.03 (-0.69, 2.74)	0.95 (-0.93, 2.83)	0.33 (-0.63, 1.29)	0.51 (-0.57, 1.58)	0.14 (-0.10, 0.38)	0.09 (-0.19, 0.37)
p trend	0.7896	0.6239	0.1687	0.2235	0.1251	0.2246
MBzP
Q1	Ref.	Ref.	Ref.	Ref.	Ref.	Ref.
Q2	-0.02 (-1.61, 1.57)	-0.06 (-1.66, 1.55)	0.44 (-0.40, 1.28)	0.91 (-0.02, 1.83)	0.11 (-0.10, 0.31)	0.24 (0.01, 0.47)
Q3	0.30 (-1.30, 1.91)	-0.16 (-1.90, 1.58)	1.01 (0.08, 1.93)	1.33 (0.27, 2.39)	0.22 (-0.02, 0.46)	0.26 (0.00, 0.51)
Q4	0.00 (-1.71, 1.71)	0.03 (-1.86, 1.92)	0.99 (-0.21, 2.19)	1.69 (0.41, 2.98)	0.24 (-0.03, 0.51)	0.39 (0.06, 0.72)
p trend	0.7669	0.4725	0.4439	0.0684	0.2283	0.3378
MnBP
Q1	Ref.	Ref.	Ref.	Ref.	Ref.	Ref.
Q2	0.99 (-0.58, 2.55)	0.04 (-1.59, 1.68)	0.98 (0.15, 1.82)	1.10 (0.08, 2.11)	0.29 (0.08, 0.50)	0.26 (0.00, 0.51)
Q3	1.54 (-0.13, 3.22)	1.13 (-0.59, 2.84)	1.85 (0.98, 2.72)	0.79 (-0.24, 1.82)	0.45 (0.22, 0.68)	0.19 (-0.06, 0.45)
Q4	1.19 (-0.98, 3.36)	2.18 (0.41, 3.96)	1.21 (0.23, 2.19)	1.35 (0.12, 2.58)	0.28 (0.04, 0.53)	0.30 (-0.01, 0.61)
p trend	0.2044	0.0071	0.0437	0.4205	0.0246	0.2253
MiBP
Q1	Ref.	Ref.	Ref.	Ref.	Ref.	Ref.
Q2	1.23 (-0.21, 2.67)	1.93 (0.51, 3.35)	1.22 (0.32, 2.12)	1.40 (0.43, 2.36)	0.30 (0.09, 0.52)	0.39 (0.15, 0.62)
Q3	3.01 (1.49, 4.53)	2.70 (1.23, 4.17)	1.32 (0.48, 2.16)	1.14 (0.10, 2.18)	0.42 (0.21, 0.63)	0.28 (0.03, 0.53)
Q4	2.90 (1.32, 4.48)	4.41 (2.76, 6.06)	1.54 (0.50, 2.58)	2.30 (1.08, 3.52)	0.46 (0.19, 0.72)	0.54 (0.25, 0.83)
p trend	0.0003	<0.0001	0.0236	0.0026	0.018	0.002
MCPP
Q1	Ref.	Ref.	Ref.	Ref.	Ref.	Ref.
Q2	0.79 (-0.80, 2.39)	0.93 (-0.62, 2.48)	0.27 (-0.64, 1.18)	1.46 (0.52, 2.39)	0.08 (-0.15, 0.31)	0.29 (0.06, 0.52)
Q3	1.66 (0.02, 3.30)	-0.30 (-2.10, 1.51)	1.13 (0.25, 2.00)	1.03 (-0.17, 2.22)	0.30 (0.07, 0.52)	0.17 (-0.11, 0.46)
Q4	2.94 (1.12, 4.76)	2.24 (0.61, 3.87)	1.45 (0.42, 2.48)	0.69 (-0.55, 1.92)	0.38 (0.11, 0.65)	0.16 (-0.14, 0.45)
p trend	0.0017	0.001	0.0175	0.1624	0.0083	0.4843
∑DEHP
Q1	Ref.	Ref.	Ref.	Ref.	Ref.	Ref.
Q2	1.71 (0.18, 3.24)	1.53 (-0.24, 3.31)	2.01 (1.10, 2.93)	1.08 (-0.04, 2.21)	0.54 (0.32, 0.76)	0.33 (0.06, 0.60)
Q3	2.84 (1.19, 4.48)	0.15 (-1.36, 1.66)	1.84 (0.95, 2.73)	1.77 (0.70, 2.84)	0.53 (0.31, 0.76)	0.46 (0.19, 0.73)
Q4	3.39 (1.59, 5.19)	1.53 (-0.04, 3.09)	2.50 (1.53, 3.47)	2.47 (1.25, 3.69)	0.67 (0.43, 0.91)	0.68 (0.38, 0.98)
p trend	0.0114	0.491	0.0019	0.0017	0.0033	0.0003
*All analyses adjusted for age, race, urinary creatinine, fasting time, total caloric intake, triglyceride, education, smoking status and poverty
**Fasting glucose: mg/dL, fasting insulin: uU/mL
