# Supplementary material for: Gender and racial/ethnic differences in the associations of urinary phthalate metabolites with markers of diabetes risk: national health and nutrition examination survey 2001–2008
Source: Environ Health. 2014 Feb 5;13:6. doi: 10.1186/1476-069X-13-6 (PMC3922428; doi:10.1186/1476-069X-13-6)
Supplement: Additional file 2 — Association of urinary phthalate metabolites with markers of diabetes risk by race/ethnicity, NHANES 2001–2008. [file 1476-069X-13-6-S2.xlsx]

## Sheet: FBG
Additional file 2. Association between urinary phthalate metabolites and fasting blood glucose by race/ethnicity, NHANES 2001-2008
Phthalate metabolites*	Race/ethnicity
	White (n=1362)	Black (n=719)	Mexican (n=726)
	Median change (95% CI)**
MEP
Q1	Ref.	Ref.	Ref.
Q2	1.50 (0.00, 3.00)	-0.27 (-2.81, 2.28)	2.27 (-0.17, 4.71)
Q3	0.55 (-1.04, 2.14)	0.18 (-2.34, 2.69)	1.09 (-1.27, 3.45)
Q4	-0.38 (-2.44, 1.67)	1.64 (-1.02, 4.29)	1.88 (-0.66, 4.42)
p trend	0.3405	0.0668	0.6836
MBzP
Q1	Ref.	Ref.	Ref.
Q2	-0.61 (-2.07, 0.84)	-1.01 (-3.55, 1.54)	1.49 (-0.96, 3.94)
Q3	-0.79 (-2.57, 1.00)	0.10 (-2.56, 2.75)	0.70 (-1.71, 3.10)
Q4	-0.31 (-2.28, 1.67)	-0.79 (-3.44, 1.86)	0.95 (-1.34, 3.24)
p trend	0.8968	0.4192	0.7256
MnBP
Q1	Ref.	Ref.	Ref.
Q2	-0.82 (-2.53, 0.89)	1.12 (-1.37, 3.61)	2.71 (0.09, 5.33)
Q3	0.30 (-1.57, 2.17)	1.81 (-0.61, 4.22)	2.59 (0.33, 4.84)
Q4	-0.75 (-2.75, 1.26)	1.89 (-0.91, 4.70)	5.30 (2.96, 7.64)
p for trend	0.4732	0.3881	<0.0001
MiBP
Q1	Ref.	Ref.	Ref.
Q2	1.56 (-0.02, 3.14)	1.41 (-1.00, 3.82)	2.77 (0.50, 5.03)
Q3	2.42 (0.54, 4.30)	3.04 (0.93, 5.16)	3.92 (1.78, 6.06)
Q4	1.79 (-0.29, 3.87)	3.63 (1.23, 6.03)	5.82 (3.77, 7.87)
p trend	0.3695	0.0176	<0.0001
MCPP
Q1	Ref.	Ref.	Ref.
Q2	-0.68 (-2.39, 1.03)	1.95 (-0.26, 4.15)	3.32 (0.94, 5.70)
Q3	0.42 (-1.31, 2.15)	2.16 (-0.15, 4.46)	2.66 (0.30, 5.02)
Q4	1.62 (-0.35, 3.58)	2.10 (-0.29, 4.50)	4.62 (2.19, 7.05)
p trend	0.0053	0.2905	0.0011
∑DEHP
Q1	Ref.	Ref.	Ref.
Q2	0.25 (-1.63, 2.13)	2.68 (0.47, 4.88)	2.58 (0.30, 4.85)
Q3	0.85 (-0.88, 2.58)	2.60 (0.33, 4.87)	3.15 (0.98, 5.32)
Q4	0.77 (-1.13, 2.67)	2.91 (0.76, 5.07)	5.57 (3.19, 7.96)
p trend	0.5236	0.1605	<0.0001
*All analyses adjusted for age, sex, urinary creatinine, fasting time, total caloric intake, triglyceride, education, smoking status and poverty
**Fasting glucose: mg/dL, fasting insulin: uU/mL

## Sheet: fasting insulin
Additional file 2. Association between urinary phthalate metabolites and fasting insulin by race/ethnicity, NHANES 2001-2008
Phthalate metabolites*	Race/ethnicity
	White (n=1362)	Black (n=719)	Mexican (n=726)
	Median change (95% CI)**
MEP
Q1	Ref.	Ref.	Ref.
Q2	-0.17 (-1.02, 0.69)	-0.21 (-2.29, 1.88)	-0.81 (-2.51, 0.88)
Q3	0.07 (-0.82, 0.96)	0.31 (-1.66, 2.28)	-0.68 (-2.19, 0.83)
Q4	0.41 (-0.47, 1.29)	1.41 (-0.81, 3.63)	-0.59 (-2.12, 0.94)
p trend	0.1327	0.1161	0.7095
MBzP
Q1	Ref.	Ref.	Ref.
Q2	0.37 (-0.39, 1.14)	0.04 (-2.00, 2.09)	1.19 (-0.13, 2.51)
Q3	1.11 (0.19, 2.02)	0.05 (-1.97, 2.07)	0.67 (-0.82, 2.15)
Q4	1.04 (-0.12, 2.19)	0.58 (-1.81, 2.96)	1.14 (-0.81, 3.08)
p trend	0.0669	0.5826	0.574
MnBP
Q1	Ref.	Ref.	Ref.
Q2	0.47 (-0.39, 1.32)	0.04 (-2.04, 2.12)	2.51 (1.13, 3.89)
Q3	0.84 (-0.06, 1.74)	0.83 (-1.28, 2.93)	3.04 (1.51, 4.57)
Q4	0.66 (-0.42, 1.74)	0.81 (-1.65, 3.27)	2.17 (0.48, 3.86)
p trend	0.3319	0.3067	0.2325
MiBP
Q1	Ref.	Ref.	Ref.
Q2	1.29 (0.49, 2.08)	0.30 (-2.00, 2.61)	0.88 (-0.56, 2.33)
Q3	0.91 (-0.06, 1.88)	-0.31 (-2.32, 1.69)	1.62 (0.13, 3.11)
Q4	1.43 (0.28, 2.58)	0.86 (-1.33, 3.06)	1.90 (0.08, 3.72)
p trend	0.0899	0.2646	0.1475
MCPP
Q1	Ref.	Ref.	Ref.
Q2	0.45 (-0.43, 1.32)	-0.08 (-1.94, 1.77)	1.15 (-0.38, 2.67)
Q3	1.04 (0.10, 1.98)	1.34 (-0.53, 3.22)	1.29 (-0.22, 2.81)
Q4	0.87 (-0.13, 1.86)	2.01 (-0.05, 4.06)	0.62 (-1.56, 2.79)
p trend	0.1063	0.0146	0.759
∑DEHP
Q1	Ref.	Ref.	Ref.
Q2	0.95 (-0.07, 1.96)	2.38 (0.55, 4.21)	2.38 (0.97, 3.79)
Q3	1.00 (0.15, 1.85)	2.90 (1.08, 4.72)	3.41 (1.85, 4.97)
Q4	1.70 (0.70, 2.71)	3.80 (2.01, 5.59)	3.57 (1.60, 5.54)
p trend	0.0049	0.0028	0.0376
*All analyses adjusted for age, sex, urinary creatinine, fasting time, total caloric intake, triglyceride, education, smoking status and poverty
**Fasting glucose: mg/dL, fasting insulin: uU/mL

## Sheet: HOMA-IR
Additional file 2. Association between urinary phthalate metabolites and HOMA-IR by race/ethnicity, NHANES 2001-2008
Phthalate metabolites*	Race/ethnicity
	White (n=1362)	Black (n=719)	Mexican (n=726)
	Median change (95% CI)**
MEP
Q1	Ref.	Ref.	Ref.
Q2	0.01 (-0.19, 0.22)	0.13 (-0.36, 0.63)	-0.07 (-0.51, 0.37)
Q3	0.09 (-0.13, 0.31)	0.25 (-0.24, 0.73)	-0.01 (-0.40, 0.38)
Q4	0.15 (-0.07, 0.38)	0.59 (0.03, 1.15)	-0.05 (-0.45, 0.34)
p trend	0.1885	0.0222	0.8862
MBzP
Q1	Ref.	Ref.	Ref.
Q2	0.13 (-0.07, 0.32)	0.01 (-0.52, 0.55)	0.30 (-0.04, 0.64)
Q3	0.30 (0.06, 0.54)	0.03 (-0.48, 0.54)	0.20 (-0.19, 0.58)
Q4	0.39 (0.09, 0.69)	0.14 (-0.45, 0.73)	0.25 (-0.25, 0.75)
p trend	0.0141	0.5962	0.5739
MnBP
Q1	Ref.	Ref.	Ref.
Q2	0.04 (-0.18, 0.26)	-0.01 (-0.53, 0.51)	0.68 (0.34, 1.02)
Q3	0.13 (-0.10, 0.37)	0.33 (-0.18, 0.83)	0.71 (0.30, 1.12)
Q4	0.09 (-0.18, 0.37)	0.23 (-0.38, 0.85)	0.70 (0.27, 1.13)
p trend	0.4275	0.2416	0.1227
MiBP
Q1	Ref.	Ref.	Ref.
Q2	0.40 (0.20, 0.59)	0.00 (-0.57, 0.56)	0.31 (-0.06, 0.68)
Q3	0.25 (0.01, 0.50)	0.07 (-0.44, 0.57)	0.44 (0.05, 0.83)
Q4	0.37 (0.09, 0.65)	0.30 (-0.24, 0.83)	0.69 (0.21, 1.17)
p trend	0.044	0.111	0.0274
MCPP
Q1	Ref.	Ref.	Ref.
Q2	0.12 (-0.10, 0.35)	0.05 (-0.41, 0.52)	0.29 (-0.08, 0.66)
Q3	0.26 (0.00, 0.52)	0.24 (-0.22, 0.70)	0.30 (-0.09, 0.68)
Q4	0.24 (-0.04, 0.52)	0.46 (-0.02, 0.93)	0.17 (-0.36, 0.70)
p trend	0.184	0.0248	0.7929
∑DEHP
Q1	Ref.	Ref.	Ref.
Q2	0.32 (0.08, 0.56)	0.52 (0.02, 1.02)	0.65 (0.29, 1.02)
Q3	0.28 (0.06, 0.50)	0.56 (0.09, 1.02)	0.85 (0.45, 1.26)
Q4	0.53 (0.26, 0.81)	0.81 (0.38, 1.24)	0.91 (0.37, 1.45)
p trend	0.0036	0.003	0.0243
*All analyses adjusted for age, sex, urinary creatinine, fasting time, total caloric intake, triglyceride, education, smoking status and poverty
**Fasting glucose: mg/dL, fasting insulin: uU/mL
